# Supplementary material for: Identification of cell-type specific alternative transcripts in the multicellular alga Volvox carteri
Source: BMC Genomics. 2023 Oct 30;24:654. doi: 10.1186/s12864-023-09558-0 (PMC10617192; doi:10.1186/s12864-023-09558-0)
Supplement: Supplementary file 1 — Additional file 1: Figure S1. Verification gene and transcript expression within replicates. Figure S2. Verification of differences in gene and transcript expression between cell types. Figure S3. Alternate restriction criteria: all genes with two transcripts. Figure S4. Alternate restriction criteria: two oppositely expressed transcripts with large biases. Figure S5. Hand Curation Examples. Figure S6. Convergent Transcription Examples. Figure S7. Full-length gel-electrophoresis images for CTSAI verification experiments. Figure S8.Three-way alignments with Chlamydomonas homologs. Figure S9. HISAT2-Ballgown protocol schematic. Document S1. Exon coordinates for the manually curated HISAT2 candidates. [file 12864_2023_9558_MOESM1_ESM.zip]

Archive with 2 entries (2 files):
- 12864_2023_9558_MOESM1_ESM.pdf
- SupplementalDocS1_Exons_HISAT2_Candidates_ESM.docx
